# Supplementary material for: Impact of decreasing the proportion of higher energy foods and reducing portion sizes on food purchased in worksite cafeterias: A stepped-wedge randomised controlled trial
Source: PLoS Med. 2021 Sep 14;18(9):e1003743. doi: 10.1371/journal.pmed.1003743 (PMC8439477; doi:10.1371/journal.pmed.1003743)
Supplement: S1 Data — (XLSX) [file pmed.1003743.s003.xlsx]

## Sheet: Sheet1
		Overall	1	2	3	4	5	6	7	8	9	10	11	12	13	14	15	16	17	18	19
Number of unique products on sale		427.789	477	369	507	369	507	369	507	507	474	370	474	371	507	370	369	369	369	369	474
Number of unique products on sale for which energy content is available		420.105	463	367	492	367	492	367	492	492	463	367	463	367	492	367	367	367	367	367	463
Proportion where we have energy content (%)		98.2037	97.065	99.458	97.0414	99.458	97.0414	99.458	97.0414	97.0414	97.6793	99.1892	97.6793	98.9218	97.0414	99.1892	99.458	99.458	99.458	99.458	97.6793
Main meals* (target 50% healthier)
Baseline	Number of less healthy options	2.88895	3.04	2.54	3	2.79	3	2.46	3	2.9	3	3.32	3	2.64	3	2.64	2.46	2.46	3.32	3.32	3
	Number of healthier options	0.782105	0.96	0.46	1	0.46	1	0.54	1	1.1	1	0.68	1	0.61	1	0.61	0.54	0.54	0.68	0.68	1
Availability	Number of less healthy options	1.68553	1.9	1.43	1.6	1.79	1.6	1.43	1.6	1.6	1.9	1.43	1.9	1.43	1.6	1.57	2.04	1.64	1.625	2.04	1.9
	Number of healthier options	1.65658	2.1	1.57	1.4	1.21	1.4	1.57	1.4	1.4	2.1	1.57	2.1	1.57	1.4	1.43	1.96	1.36	1.875	1.96	2.1
Availability + Size	Number of less healthy options	1.69684	1.9	1.43	1.6	1.79	1.6	1.43	1.6	1.6	1.9	1.43	1.9	2.04	1.6	1.57	1.84	1.64	1.43	2.04	1.9
	Number of healthier options	1.64526	2.1	1.57	1.4	1.21	1.4	1.57	1.4	1.4	2.1	1.57	2.1	1.96	1.4	1.43	1.66	1.36	1.57	1.96	2.1
Sides (target 1 less healthy)
Baseline	Number of less healthy options	1.26316	1	1	2	1	1	1	1	1	1	1	2	2	2	1	1	1	1	2	1
	Number of healthier options	5.63158	5	3	3	5	5	6	5	5	3	7	3	7	6	4	11	7	6	9	7
Availability	Number of less healthy options	1.23684	1	1	1.5	1.5	1.5	1.5	1.5	1	1	1.5	1	1	1.5	1	1	1.5	1.5	1	1
	Number of healthier options	5.13158	3.5	3	6	4	5	6	6.5	4	5.5	6	4	7	6.5	4	5	4.5	5.5	6.5	5
Availability + Size	Number of less healthy options	1.18421	1	1	1	1	1	2	1.5	1	1	1	1	1.5	1	1	1.5	1	1.5	1.5	1
	Number of healthier options	5.53509	4	4	7.5	4	5	7	6	4	3.5	9	6.66667	6.5	7	5	5.5	5	5.5	4.5	5.5
Cold drinks (target 50%)
Baseline	Number of less healthy options	22.3158	23	23	18	26	17	46	12	10	5	18	25	33	10	31	37	0	21	45	24
	Number of healthier options	16.2105	16	24	19	19	12	32	14	13	6	7	19	11	13	26	25	0	11	25	16
Availability	Number of less healthy options	19.4035	19.5	16	12	21.6667	10.5	28.5	12.5	10	5.5	21	25	23	11	24	43	4.5	16.5	39.5	25
	Number of healthier options	18.3947	16	22.5	20.5	14	16	23	16	16	6	26.5	22	17.5	12	21	31	11	9.5	26.5	22.5
Availability + Size	Number of less healthy options	15.7105	18	13.5	13	15	9.5	16.5	13	9	5	12.5	22.5	26	7.5	16.5	22	13.5	11.5	36.5	17.5
	Number of healthier options	18.0789	21	21	19	13.5	18.5	23.5	16.5	17.5	6.5	25.5	23.5	13	15	18.5	22.5	12.5	7.5	33	15.5
Savoury snacks (target 25%)
Baseline	Number of less healthy options	7.15789	4	7	9	9	5	21	7	12	7	0	5	6	10	8	14	0	0	9	3
	Number of healthier options	0.736842	1	1	0	0	0	2	0	1	2	0	1	0	0	6	0	0	0	0	0
Availability	Number of less healthy options	6.78947	8	5	9.5	10	7	11.5	7	8.5	6.5	8	1	5.5	11	3	13	2	0	8	4.5
	Number of healthier options	2.86842	4	3	3	3	2	6.5	2.5	1.5	1.5	6.5	0	1.5	3.5	9	2	1	0	2.5	1.5
Availability + Size	Number of less healthy options	6.90351	9.66667	4.5	8	11	8	11	7	10.5	4.5	6	3.5	4.5	13	6.5	11	0	0	7.5	5
	Number of healthier options	4.25439	3.33333	4	6	4	7	7.5	5.5	2.5	3	6	1.5	6	7	3.5	4.5	3.5	0	4	2
Confectionery (target 20%)
Baseline	Number of less healthy options	13.6842	13	13	20	2	16	23	18	29	14	8	6	0	14	23	15	4	11	25	6
	Number of healthier options	3.21053	1	5	4	0	0	3	3	4	0	7	0	1	2	12	9	1	2	4	3
Availability	Number of less healthy options	11.9474	15.5	8	19	0.5	13.5	15	15.5	25	14.5	12	3	3.5	15.5	14	19	1	3	20.5	9
	Number of healthier options	4.89474	3.5	5	4	1.5	1	8	2.5	1	4.5	14	3	0.5	4.5	7.5	13	1.5	0.5	11.5	6
Availability + Size	Number of less healthy options	11.5614	15.6667	9.5	18	0	14.5	14.5	17	24	13	10.5	7.5	2	16.5	11.5	13	0	5	22	5.5
	Number of healthier options	5.7193	3.66667	8.5	6	1.5	2	7.5	4	7	6	14	3.5	1	4.5	7.5	16	0	0.5	11.5	4
Desserts (target 50%)
Baseline	Number of less healthy options	1.21053	1	1	1	0	2	0	3	4	1	0	0	0	6	1	1	0	0	1	1
	Number of healthier options	2.73684	2	3	2	0	2	8	3	4	5	4	0	0	1	2	7	0	3	6	0
Availability	Number of less healthy options	0.815789	1	1	1	0	0.5	1	1.5	1	1	0	1	1	1	1	1	0	1	0.5	1
	Number of healthier options	2.28947	2.5	3	2.5	0	4.5	3.5	3.5	2	2.5	2	1	0	2.5	1.5	4	0	2	5.5	1
Availability + Size	Number of less healthy options	1	2	1	1	0	1	1	0.5	2	1	0	1.5	1.5	1.5	1.5	1	0	1.5	0	1
	Number of healthier options	2.80702	1.33333	3	3	0	4	0	4.5	2.5	3	6	0.5	2	2	5	4	1	4.5	5.5	1.5
Homebake (target 50%)
Baseline	Number of less healthy options	0.578947	0	0	0	0	0	0	0	0	1	4	3	0	0	1	0	0	0	0	2
	Number of healthier options	6.84211	0	8	5	0	9	12	3	1	4	20	1	11	5	8	14	0	5	23	1
Availability	Number of less healthy options	0.236842	0	0	0.5	0	0	0	0	0	1	1	1	0	0	0	0	0	0	0	1
	Number of healthier options	7.23684	1.5	10	3.5	0	7.5	17	6.5	0.5	1.5	24	0	13.5	5.5	6.5	12	0	9	18.5	0.5
Availability + Size	Number of less healthy options	0.315789	1	0	0	0	0	0	0	1	0.5	0.5	2	0	0	0	0	0	0	0	1
	Number of healthier options	6.08772	0.666667	7	3.5	0	8.5	12.5	6.5	5	1	18	3	7	4	3.5	5.5	0	7.5	22	0.5
