# Supplementary material for: Impact of decreasing the proportion of higher energy foods and reducing portion sizes on food purchased in worksite cafeterias: A stepped-wedge randomised controlled trial
Source: PLoS Med. 2021 Sep 14;18(9):e1003743. doi: 10.1371/journal.pmed.1003743 (PMC8439477; doi:10.1371/journal.pmed.1003743)
Supplement: S2 Data — (XLSX) [file pmed.1003743.s004.xlsx]

## Sheet: Sheet1
	Overall	1	2	3	4	5	6	7	8	9	10	11	12	13	14	15	16	17	18	19
Main meals
Total number of unique mains	103.211	119	101	96	101	96	101	96	96	116	102	116	103	96	102	101	101	101	101	116
Number of unique main meals agreed to be reduced	19.1053	17	18	23	18	23	18	23	23	17	18	17	18	23	18	18	18	18	18	17
Implementation success rate for portion size for main meals	0.912632	1	1	1	1	1	1	0.5	1	1	1	0.67	1	1	1	1	0.5	1	0.67	1
Mean main meal kcal (Baseline)	471.758	498.3	483	440.8	481.2	440.8	475.3	440.8	428.3	502.4	475.1	502.4	473.3	440.8	472.6	475.3	480.4	475.1	475.1	502.4
Mean main meal kcal (Availability)	382.995	353.1	377.5	400.2	409.8	400.2	377.5	400.2	400.2	353.1	377.5	353.1	377.5	400.2	390.1	387.6	400.1	378.3	387.6	353.1
Mean main meal kcal (Availability + Size)	368.547	339	362.4	382.9	392	382.9	362.4	391.4	382.9	339	362.4	343.6	362.4	382.9	372.7	373.2	392.6	362.6	376.1	339
Sides
Total number of unique sides	37.2105	36	38	37	38	37	38	37	37	36	38	36	36	37	38	38	38	38	38	36
Number of sides agreed to be reduced	12.3684	10	14	11	14	11	14	11	11	10	14	10	14	11	14	14	14	14	14	10
Implementation success rate for portion size for sides	0.793684	0.71	0.8	0.5	0.75	1	0.77	0.67	1	1	1	0.75	0.67	1	1	0.6	0.6	0.69	0.57	1
Mean sides kcal (Baseline)	151.305	184.4	203	162.4	220.9	97.6	132.1	160.8	129.5	113.3	126.9	184	179.4	105.7	123.4	139.4	176.8	176.9	145.9	112.4
Mean sides kcal (Availability)	151.453	137.3	175.3	105.8	163.7	126.4	166.8	169.7	173.6	158	145.7	150.8	128.7	118.7	167.5	129.8	181.3	166.9	193.9	117.7
Mean sides kcal (Availability + Size)	136.842	168.3	149.5	92.6	145.5	96.5	152.6	143.6	161.9	167.8	125.2	112	122	80	138.9	163.8	142.1	162.6	185.2	89.9
Desserts
Number of desserts agreed to be reduced	13	13	a	a	a	a	a	a	a	13	a	13	a	a	a	a	a	a	a	13
Implementation success rate for portion size for desserts	1	1	1	1	1	1	1	1	1	1	1	1	1	1	1	1	1	1	1	1
Mean desserts kcal (Baseline)	260.425	297.3	230.6	222.7	b	355	73.8	308.7	181	204.8	129.8	b	324.8	377.1	186.3	219.9	b	190.5	227.5	637
Mean desserts kcal (Availability)	272.006	277.9	230.6	277	b	237.4	119.3	269.8	367.7	273.9	237.1	431	324.8	265.4	190.3	255.7	b	277.8	216.1	372.3
Mean desserts kcal (Availability + Size)	273.639	305.3	230.6	239.1	b	227.8	550.3	239.1	313.7	207.9	166.1	382.1	250.8	325.6	194	258.4	255.7	267.9	213.1	298
Homebakes
Number of homebakes agreed to be reduced	11	11	a	a	a	a	a	a	a	11	a	11	a	a	a	a	a	a	a	11
Implementation success rate for portion size for homebakes	0.973684	0.5	1	1	1	1	1	1	1	1	1	1	1	1	1	1	1	1	1	1
Mean homebakes kcal (Baseline)	477.533	b	421.6	276.6	b	336	442.3	204.3	402.3	431.8	410.6	516.5	395.9	336.3	344.8	400.2	b	450.6	365.5	484.3
Mean homebakes kcal (Availability)	448.75	208	418.1	251.8	b	304.7	421.5	261.9	354	486	379.2	605	401.9	271.1	376.6	396.6	b	418.1	350.5	496
Mean homebakes kcal (Availability + Size)	475.45	494.8	404.6	202.3	b	278.8	414.7	285.1	395.9	473.3	366.1	446	404.1	279.9	408.6	403.2	b	423.4	365.8	487.7
Mean planned reduction in volume (sides, main meals, desserts, homebakes)	0.138089	0.117	0.165	0.1	0.1659	0.1	0.165	0.1	0.1	0.12	0.1635	0.12	0.1633	0.1	0.1635	0.16	0.1624	0.165	0.1631	0.13
Implementation success rate for portion size (sides, main meals, desserts, homebakes)	0.829632	0.737	0.867	0.75	0.75	1	0.813	0.7	1	1	1	0.783	0.75	1	1	0.692	0.583	0.75	0.588	1
a - Catering provider 1 and 2 missing data
b - Site does not sell this product
